# Supplementary material for: ﻿Dendrocalamus wazibii (Poaceae, Bambusoideae), a new bamboo species from Yunnan, China
Source: PhytoKeys. 2025 Sep 18;263:49–60. doi: 10.3897/phytokeys.263.162328 (PMC12464556; doi:10.3897/phytokeys.263.162328)
Supplement: XML Treatment for Dendrocalamus wazibii [file phytokeys.263.162328-treatment1.xml]

<!DOCTYPE tp:taxon-treatment
  PUBLIC "-//TaxonX//DTD Taxonomic Treatment Publishing DTD v0 20100105//EN" "tax-treatment-NSO.dtd">
<tp:taxon-treatment xmlns:tp="http://www.plazi.org/taxpub"><tp:treatment-meta><kwd-group><label>Taxon classification</label><kwd>
              <named-content content-type="kingdom">Plantae</named-content>
            </kwd><kwd>
              <named-content content-type="order">Poales</named-content>
            </kwd><kwd>
              <named-content content-type="family">Poaceae</named-content>
            </kwd></kwd-group><mixed-citation publication-type="journal"><person-group><name><surname>Li</surname><given-names>Jian-Wei</given-names></name><name><surname>Sun</surname><given-names>Mao-Sheng</given-names></name><name><surname>Bao</surname><given-names>Hao-Feng</given-names></name><name><surname>Hui</surname><given-names>Chao-Mao</given-names></name><name><surname>Liu</surname><given-names>Wei-Yi</given-names></name></person-group><article-title>﻿<italic><tp:taxon-name><tp:taxon-name-part taxon-name-part-type="genus" reg="Dendrocalamus">Dendrocalamus</tp:taxon-name-part> <tp:taxon-name-part taxon-name-part-type="species" reg="wazibii">wazibii</tp:taxon-name-part></tp:taxon-name></italic> (<tp:taxon-name><tp:taxon-name-part taxon-name-part-type="family">Poaceae</tp:taxon-name-part></tp:taxon-name>, <tp:taxon-name><tp:taxon-name-part taxon-name-part-type="subfamily">Bambusoideae</tp:taxon-name-part></tp:taxon-name>), a new bamboo species from Yunnan, China</article-title><source>PhytoKeys</source><day>18</day><month>09</month><year>2025</year><volume>263</volume><fpage>49</fpage><lpage>60</lpage><pub-id pub-id-type="doi">10.3897/phytokeys.263.162328</pub-id></mixed-citation></tp:treatment-meta><tp:nomenclature><label>﻿</label><tp:taxon-name><object-id xmlns:xlink="http://www.w3.org/1999/xlink" content-type="arpha" xlink:type="simple">ECFE5C02-1CA9-5269-88D8-8DED826DC98A</object-id>
            <tp:taxon-name-part taxon-name-part-type="genus" reg="Dendrocalamus">Dendrocalamus</tp:taxon-name-part>
            <tp:taxon-name-part taxon-name-part-type="species" reg="wazibii">wazibii</tp:taxon-name-part>
            <object-id xmlns:xlink="http://www.w3.org/1999/xlink" content-type="ipni" xlink:type="simple">urn:lsid:ipni.org:names:77369329-1</object-id>
          </tp:taxon-name><tp:taxon-authority>C.M.Hui &amp; J.W.Li</tp:taxon-authority><tp:taxon-status xmlns:xlink="http://www.w3.org/1999/xlink" xlink:type="simple">sp. nov.</tp:taxon-status><xref ref-type="fig" rid="F1">Figs 1</xref><xref ref-type="fig" rid="F2">, 2</xref><xref ref-type="fig" rid="F3">, 3</xref></tp:nomenclature><tp:treatment-sec sec-type="diagnosis" id="SECID0EAEAE"><title>Diagnosis.</title><p><italic><tp:taxon-name><tp:taxon-name-part taxon-name-part-type="genus" reg="Dendrocalamus">Dendrocalamus</tp:taxon-name-part> <tp:taxon-name-part taxon-name-part-type="species" reg="wazibii">wazibii</tp:taxon-name-part></tp:taxon-name></italic> is similar to <italic><tp:taxon-name><tp:taxon-name-part taxon-name-part-type="genus" reg="Dendrocalamus">D.</tp:taxon-name-part> <tp:taxon-name-part taxon-name-part-type="species" reg="peculiaris">peculiaris</tp:taxon-name-part></tp:taxon-name></italic> and <italic><tp:taxon-name><tp:taxon-name-part taxon-name-part-type="genus" reg="Dendrocalamus">D.</tp:taxon-name-part> <tp:taxon-name-part taxon-name-part-type="species" reg="tomentosus">tomentosus</tp:taxon-name-part></tp:taxon-name></italic>, but can be easily distinguished from them by having culm leaf ligule 15 mm long (vs. 5–7 mm in <italic><tp:taxon-name><tp:taxon-name-part taxon-name-part-type="genus" reg="Dendrocalamus">D.</tp:taxon-name-part> <tp:taxon-name-part taxon-name-part-type="species" reg="tomentosus">tomentosus</tp:taxon-name-part></tp:taxon-name></italic> and 6–10 mm in <italic><tp:taxon-name><tp:taxon-name-part taxon-name-part-type="genus" reg="Dendrocalamus">D.</tp:taxon-name-part> <tp:taxon-name-part taxon-name-part-type="species" reg="peculiaris">peculiaris</tp:taxon-name-part></tp:taxon-name></italic>), linear culm leaf auricles (vs. absent in <italic><tp:taxon-name><tp:taxon-name-part taxon-name-part-type="genus" reg="Dendrocalamus">D.</tp:taxon-name-part> <tp:taxon-name-part taxon-name-part-type="species" reg="tomentosus">tomentosus</tp:taxon-name-part></tp:taxon-name></italic> and <italic><tp:taxon-name><tp:taxon-name-part taxon-name-part-type="genus" reg="Dendrocalamus">D.</tp:taxon-name-part> <tp:taxon-name-part taxon-name-part-type="species" reg="peculiaris">peculiaris</tp:taxon-name-part></tp:taxon-name></italic>), lemma 5–7 mm × 4–5 mm (vs. 4–5 mm × 4–6 mm in <italic><tp:taxon-name><tp:taxon-name-part taxon-name-part-type="genus" reg="Dendrocalamus">D.</tp:taxon-name-part> <tp:taxon-name-part taxon-name-part-type="species" reg="tomentosus">tomentosus</tp:taxon-name-part></tp:taxon-name></italic>; vs. 7–11 mm × 7–8 mm in <italic><tp:taxon-name><tp:taxon-name-part taxon-name-part-type="genus" reg="Dendrocalamus">D.</tp:taxon-name-part> <tp:taxon-name-part taxon-name-part-type="species" reg="peculiaris">peculiaris</tp:taxon-name-part></tp:taxon-name></italic>), anthers 2–2.5 mm long (vs. 2.5–3 mm in <italic><tp:taxon-name><tp:taxon-name-part taxon-name-part-type="genus" reg="Dendrocalamus">D.</tp:taxon-name-part> <tp:taxon-name-part taxon-name-part-type="species" reg="tomentosus">tomentosus</tp:taxon-name-part></tp:taxon-name></italic>; vs. 3–3.5 mm in <italic><tp:taxon-name><tp:taxon-name-part taxon-name-part-type="genus" reg="Dendrocalamus">D.</tp:taxon-name-part> <tp:taxon-name-part taxon-name-part-type="species" reg="peculiaris">peculiaris</tp:taxon-name-part></tp:taxon-name></italic>) and stamens 5 mm long (vs. 6 mm in <italic><tp:taxon-name><tp:taxon-name-part taxon-name-part-type="genus" reg="Dendrocalamus">D.</tp:taxon-name-part> <tp:taxon-name-part taxon-name-part-type="species" reg="tomentosus">tomentosus</tp:taxon-name-part></tp:taxon-name></italic>; vs. 10 mm in <italic><tp:taxon-name><tp:taxon-name-part taxon-name-part-type="genus" reg="Dendrocalamus">D.</tp:taxon-name-part> <tp:taxon-name-part taxon-name-part-type="species" reg="peculiaris">peculiaris</tp:taxon-name-part></tp:taxon-name></italic>) (See Table <xref ref-type="table" rid="T1">1</xref> for details).</p></tp:treatment-sec><tp:treatment-sec sec-type="material" id="SECID0EZIAE"><title>Type.</title><p>China • Yunnan: Lincang City, Cangyuan County, Menglai Township, Papeng Village, <named-content xmlns:xlink="http://www.w3.org/1999/xlink" content-type="dwc:verbatimCoordinates" xlink:type="simple"><named-content content-type="geo-json" specific-use="{&#34;type&#34;:&#34;Point&#34;,&#34;coordinates&#34;:[99.247383,23.198419]}" id="NCID0ECJAE" xlink:type="simple">23°11'54.31"N, 99°14'50.58"E</named-content></named-content>, 1376 m alt., 24 September 2024, <italic>C. M. Hui, J. W. Li, H. F. Bao &amp; C. H. Zhang 0072409</italic> (Holotype &amp; Isotype: SWFC!).</p></tp:treatment-sec><tp:treatment-sec sec-type="description" id="SECID0EJJAE"><title>Description.</title><p>Rhizomes pachymorph. Culms erect, apex slightly nodding, 13–20 m tall, 7–12 cm diameter; internodes 30–40 cm long, initially densely white to pale brown tomentum; branching initiated from the 2<sup>nd</sup> or 3<sup>rd</sup> basal node, multiple branches per node with one dominant branch; basal nodes with aerial roots; intranode ca. 1 cm tall, with a ring of white tomentum; sheath scar prominent, with a ring of brown hair below. Culm sheaths coriaceous, deciduous; sheath blade 24–30 cm × 32–40 cm, 1/2–2/3 as long as internode length, margins ciliate; auricles small, linear with oral setae, deciduous; ligule arched, 15 mm tall, margins deeply lobed with brown oral setae 0.3–0.5 cm long (longer laterally, up to 1.5 cm); blades triangular, 8 cm tall, reflexed, ca. 1/3 as long as sheath proper, adaxial base covered with dark brown bristles. Ultimate branchlets with 6–8 foliage leaves. Leaf blades oblong-lanceolate, 12–25 cm × 2–4 cm, finely pubescent, secondary veins 6–9 pairs; margins finely serrulate; petioles 3–5 mm, sparsely pubescent; sheaths 5.5–8 cm, margins ciliate; auricles absent; ligule arcuate, ca. 1 mm tall, margins finely serrulate, occasionally oral setae. Flowering branches pendulous, leafless with 2–30 clusters pseudo-spikelets at each node; inflorescence clusters 1.2–2 cm in diameter; pseudo-spikelets broadly ovate, 8–12 × 5–7 mm, dark purple, with 5–6 florets. Glumes 2, ca. 3.5 mm long, ca. 2.5 mm width, margins ciliate; lemmas ovate, 5–7 × 4–5 mm, pubescent, many-veined, apex mucronate, margins ciliate; palea oblanceolate, ca. 4 × 2.2 mm, 2-keeled, keels 1 mm apart, margins and keels long ciliate; lodicules absent; stamens 6, ca. 4 mm long, anthers yellow, 2–2.5 mm long, anthers exserted when mature, apex acute, with several white hairs; filaments free, ca. 2 mm long; pistil ca. 5 mm long, hairy; ovary ovoid; stigma 1, purple, plumose. Fruit unknown.</p><fig id="F1" position="float" orientation="portrait"><object-id xmlns:xlink="http://www.w3.org/1999/xlink" content-type="doi" xlink:type="simple">10.3897/phytokeys.263.162328.figure1</object-id><object-id xmlns:xlink="http://www.w3.org/1999/xlink" content-type="arpha" xlink:type="simple">F7118CDD-28A1-5976-A501-B10B099E50B7</object-id><label>Figure 1.</label><caption><p><italic><tp:taxon-name><tp:taxon-name-part taxon-name-part-type="genus" reg="Dendrocalamus">Dendrocalamus</tp:taxon-name-part> <tp:taxon-name-part taxon-name-part-type="species" reg="wazibii">wazibii</tp:taxon-name-part></tp:taxon-name></italic> C.M.Hui &amp; J.W.Li. A. Branches; B. Young culm; C. Culm leaf ligule and oral setae; D. Foliage blade; E. New shoot; F. Culm leaf sheath; G. Petiole and oral setae; H. Foliage leaf sheath.</p></caption><graphic xmlns:xlink="http://www.w3.org/1999/xlink" xlink:href="phytokeys-263-049_article-162328__-g001.jpg" position="float" orientation="portrait" xlink:type="simple" id="oo_1419179.jpg"><uri content-type="original_file" xlink:type="simple">https://binary.pensoft.net/fig/1419179</uri></graphic></fig></tp:treatment-sec><tp:treatment-sec sec-type="phenology" id="SECID0ELKAE"><title>Phenology.</title><p>Shooting from August to October and flowering from November to May of the next year.</p></tp:treatment-sec><tp:treatment-sec sec-type="distribution" id="SECID0EQKAE"><title>Distribution and habitat.</title><p><italic><tp:taxon-name><tp:taxon-name-part taxon-name-part-type="genus" reg="Dendrocalamus">Dendrocalamus</tp:taxon-name-part> <tp:taxon-name-part taxon-name-part-type="species" reg="wazibii">wazibii</tp:taxon-name-part></tp:taxon-name></italic> is endemic to Yunnan, China and is currently found only near villages at an elevation of 1,376 m in Cangyuan County.</p><fig id="F2" position="float" orientation="portrait"><object-id xmlns:xlink="http://www.w3.org/1999/xlink" content-type="doi" xlink:type="simple">10.3897/phytokeys.263.162328.figure2</object-id><object-id xmlns:xlink="http://www.w3.org/1999/xlink" content-type="arpha" xlink:type="simple">68E6AED4-FB3A-5839-A751-29777183FD7E</object-id><label>Figure 2.</label><caption><p><italic><tp:taxon-name><tp:taxon-name-part taxon-name-part-type="genus" reg="Dendrocalamus">Dendrocalamus</tp:taxon-name-part> <tp:taxon-name-part taxon-name-part-type="species" reg="wazibii">wazibii</tp:taxon-name-part></tp:taxon-name></italic> C.M.Hui &amp; J.W.Li. A. Flowering branches; B. Pseudo-spikelet; C. Glume; D. Lemma; E. Lowermost palea; F. Uppermost palea; G. Pistil; H. Stamens.</p></caption><graphic xmlns:xlink="http://www.w3.org/1999/xlink" xlink:href="phytokeys-263-049_article-162328__-g002.jpg" position="float" orientation="portrait" xlink:type="simple" id="oo_1419180.jpg"><uri content-type="original_file" xlink:type="simple">https://binary.pensoft.net/fig/1419180</uri></graphic></fig></tp:treatment-sec><tp:treatment-sec sec-type="Local uses" id="SECID0EZLAE"><title>Local uses.</title><p>The local Lahu people use its bamboo shoots for making sour bamboo shoots, while the bamboo culms are used for weaving.</p></tp:treatment-sec><tp:treatment-sec sec-type="etymology" id="SECID0E5LAE"><title>Etymology.</title><p>The specific epithet “<italic>wazibii</italic>” is used in apposition to the Lahu language term “wa zi bi” that means the bamboo culms prized for their relatively high flexibility and common use in weaving.</p></tp:treatment-sec><tp:treatment-sec sec-type="Chinese name" id="SECID0EOMAE"><title>Chinese name.</title><p>Huī Bái Lóng Zhú (Chinese pronunciation); 灰白龙竹 (Chinese name).</p></tp:treatment-sec><tp:treatment-sec sec-type="conservation status" id="SECID0ETMAE"><title>Conservation status.</title><p>Although we conducted three field surveys, due to the limited scope of the investigation and the presence of numerous similar habitats (e.g. vegetation type, soil, elevation etc.) near the type locality, we currently classify the new species as Data Deficient (<abbrev xmlns:xlink="http://www.w3.org/1999/xlink" xlink:title="Data Deficient" id="ABBRID0EZMAE" xlink:type="simple">DD</abbrev>), according to the <xref ref-type="bibr" rid="B3">IUCN (2024)</xref> criteria.</p><fig id="F3" position="float" orientation="portrait"><object-id xmlns:xlink="http://www.w3.org/1999/xlink" content-type="doi" xlink:type="simple">10.3897/phytokeys.263.162328.figure3</object-id><object-id xmlns:xlink="http://www.w3.org/1999/xlink" content-type="arpha" xlink:type="simple">D1A41643-59FC-5374-96BB-2FCDDC8F5A81</object-id><label>Figure 3.</label><caption><p><italic><tp:taxon-name><tp:taxon-name-part taxon-name-part-type="genus" reg="Dendrocalamus">Dendrocalamus</tp:taxon-name-part> <tp:taxon-name-part taxon-name-part-type="species" reg="wazibii">wazibii</tp:taxon-name-part></tp:taxon-name></italic> C.M.Hui &amp; J.W.Li. A. Culm leaf sheath; B. Foliage blade; C. Portion of young culm with culm sheath; D. Portion of flowering branch; E. Pseudo-spikelet; F. Glume; G. Lemma; H. Lowermost palea; I. Uppermost palea; J. Pistil and stamens; K. Stamens; L. Pistil.</p></caption><graphic xmlns:xlink="http://www.w3.org/1999/xlink" xlink:href="phytokeys-263-049_article-162328__-g003.jpg" position="float" orientation="portrait" xlink:type="simple" id="oo_1419181.jpg"><uri content-type="original_file" xlink:type="simple">https://binary.pensoft.net/fig/1419181</uri></graphic></fig></tp:treatment-sec><tp:treatment-sec sec-type="material" id="SECID0EZNAE"><title>Additional specimens examined (paratypes).</title><p>China • Yunnan: Lincang City, Cangyuan County, Menglai Township, Papeng Village, <named-content xmlns:xlink="http://www.w3.org/1999/xlink" content-type="dwc:verbatimCoordinates" xlink:type="simple"><named-content content-type="geo-json" specific-use="{&#34;type&#34;:&#34;Point&#34;,&#34;coordinates&#34;:[99.247383,23.198419]}" id="NCID0ECOAE" xlink:type="simple">23°11'54.31"N, 99°14'50.58"E</named-content></named-content>, 1376 m alt., 24 September 2024, <italic>C. M. Hui, J. W. Li, H. F. Bao &amp; C. H. Zhang 0072408</italic> (SWFC!).</p></tp:treatment-sec><tp:treatment-sec><!--Section generated to contain objects referenced in tp:taxon-treatment.--><table-wrap id="T1" position="float" orientation="portrait"><label>Table 1.</label><caption><p>The morphological comparison of <italic><tp:taxon-name><tp:taxon-name-part taxon-name-part-type="genus" reg="Dendrocalamus">Dendrocalamus</tp:taxon-name-part> <tp:taxon-name-part taxon-name-part-type="species" reg="wazibii">wazibii</tp:taxon-name-part></tp:taxon-name></italic>, <italic><tp:taxon-name><tp:taxon-name-part taxon-name-part-type="genus" reg="Dendrocalamus">D.</tp:taxon-name-part> <tp:taxon-name-part taxon-name-part-type="species" reg="tomentosus">tomentosus</tp:taxon-name-part></tp:taxon-name></italic> and <italic><tp:taxon-name><tp:taxon-name-part taxon-name-part-type="genus" reg="Dendrocalamus">D.</tp:taxon-name-part> <tp:taxon-name-part taxon-name-part-type="species" reg="peculiaris">peculiaris</tp:taxon-name-part></tp:taxon-name></italic>.</p></caption><table id="TID0EN6AG" rules="all"><tbody><tr><th rowspan="1" colspan="1">Characters</th><th rowspan="1" colspan="1">
                <tp:taxon-name><tp:taxon-name-part taxon-name-part-type="genus" reg="Dendrocalamus">Dendrocalamus</tp:taxon-name-part> <tp:taxon-name-part taxon-name-part-type="species" reg="wazibii">wazibii</tp:taxon-name-part></tp:taxon-name>
              </th><th rowspan="1" colspan="1">
                <tp:taxon-name><tp:taxon-name-part taxon-name-part-type="genus" reg="Dendrocalamus">D.</tp:taxon-name-part> <tp:taxon-name-part taxon-name-part-type="species" reg="tomentosus">tomentosus</tp:taxon-name-part></tp:taxon-name>
              </th><th rowspan="1" colspan="1">
                <tp:taxon-name><tp:taxon-name-part taxon-name-part-type="genus" reg="Dendrocalamus">D.</tp:taxon-name-part> <tp:taxon-name-part taxon-name-part-type="species" reg="peculiaris">peculiaris</tp:taxon-name-part></tp:taxon-name>
              </th></tr><tr><td rowspan="1" colspan="1">Culm leaf ligule height</td><td rowspan="1" colspan="1">15 mm</td><td rowspan="1" colspan="1">5–7 mm</td><td rowspan="1" colspan="1">6–10 mm</td></tr><tr><td rowspan="1" colspan="1">Culm leaf auricle</td><td rowspan="1" colspan="1">linear, small and inconspicuous</td><td rowspan="1" colspan="1">absent</td><td rowspan="1" colspan="1">absent</td></tr><tr><td rowspan="1" colspan="1">Foliage blade size</td><td rowspan="1" colspan="1">12–26 cm × 2–4 cm</td><td rowspan="1" colspan="1">25–34 cm × 2.5–4.2 cm</td><td rowspan="1" colspan="1">25–40 cm × 3–5.5(10) cm</td></tr><tr><td rowspan="1" colspan="1">Secondary veins</td><td rowspan="1" colspan="1">6–9 pairs</td><td rowspan="1" colspan="1">8–12 pairs</td><td rowspan="1" colspan="1">9–12 pairs</td></tr><tr><td rowspan="1" colspan="1">Lemma size</td><td rowspan="1" colspan="1">5–7 mm × 4–5 mm</td><td rowspan="1" colspan="1">4–5 mm × 4–6 mm</td><td rowspan="1" colspan="1">7–11 mm × 7–8 mm</td></tr><tr><td rowspan="1" colspan="1">Interkeel width of the palea</td><td rowspan="1" colspan="1">ca. 1 mm</td><td rowspan="1" colspan="1">ca. 1 mm</td><td rowspan="1" colspan="1">ca. 1.5 mm</td></tr><tr><td rowspan="1" colspan="1">Anther length</td><td rowspan="1" colspan="1">2–2.5 mm</td><td rowspan="1" colspan="1">2.5–3 mm</td><td rowspan="1" colspan="1">3–3.5 mm</td></tr><tr><td rowspan="1" colspan="1">Stamen length</td><td rowspan="1" colspan="1">5 mm</td><td rowspan="1" colspan="1">6 mm</td><td rowspan="1" colspan="1">10 mm</td></tr></tbody></table></table-wrap></tp:treatment-sec><ref-list><ref id="B3"><mixed-citation xmlns:xlink="http://www.w3.org/1999/xlink" xlink:type="simple">IUCN (<year>2024</year>) Guidelines for Using the IUCN Red List Categories and Criteria, Ver. 16. Prepared by the Standards and Petitions Committee. <ext-link xlink:href="https://www.iucnredlist.org/documents/RedListGuidelines.pdf" ext-link-type="uri" xlink:type="simple">https://www.iucnredlist.org/documents/RedListGuidelines.pdf</ext-link> [Accessed on 8 May 2025]</mixed-citation></ref></ref-list></tp:taxon-treatment>
